# Supplementary material for: A duplex sequencing approach for high-sensitivity detection of genome-edited plants
Source: Food Chem (Oxf). 2025 Jul 17;11:100278. doi: 10.1016/j.fochms.2025.100278 (PMC12312065; doi:10.1016/j.fochms.2025.100278)
Supplement: Supplementary file 2 — Supplementary material 2 [file mmc2.xlsx]

## Sheet: final_table
						0.001			0.001			0.001			0.1% - 450 ng DNA			0.1% - 450 ng DNA			0.1% - 450 ng DNA			0.005			0.005			0.005			0.009			0.009			0.009			0.1			0.1			0.1
						0.1A			0.1B			0.1C			0.1-450A			0.1-450B			0.1-450C			0.5A			0.5B			0.5C			0.9A			0.9B			0.9C			10A			10B			10C
ROI	Chrom	Start	End	RefAllele	AltAllele	Freq	MutReads	TotReads	Freq	MutReads	TotReads	Freq	MutReads	TotReads	Freq	MutReads	TotReads	Freq	MutReads	TotReads	Freq	MutReads	TotReads	Freq	MutReads	TotReads	Freq	MutReads	TotReads	Freq	MutReads	TotReads	Freq	MutReads	TotReads	Freq	MutReads	TotReads	Freq	MutReads	TotReads	Freq	MutReads	TotReads	Freq	MutReads	TotReads	Freq	MutReads
G03B2	SL4.0ch03	2472975	2472976	GC	G	0.00208478	9	4317	0.000900698	4	4441	0.00102145	5	4895	0.00174622	9	5154	0.000418293	3	7172	0.00116972	11	9404	0.00598802	24	4008	0.00463215	17	3670	0.00933041	34	3644	0.0162767	48	2949	0.0105426	41	3889	0.0113373	49	4322	0.12949	465	3591	0.12615	480	3805	0.131609	468
G03B2	SL4.0ch03	2472979	2472979	C	A																																								0.000525624	2	3805
G03B2	SL4.0ch03	2472980	2472980	G	T
G03B2	SL4.0ch03	2472982	2472982	C	A							0.00040858	2	4895
G03B2	SL4.0ch03	2472997	2472997	C	A																			0.000473261	2	4226
G03B2	SL4.0ch03	2473005	2473006	AC	TA																0.000206334	2	9693
G03B2	SL4.0ch03	2473006	2473006	C	A																0.000206334	2	9693
G03B2	SL4.0ch03	2473009	2473009	G	T													0.000275103	2	7270
G03B2	SL4.0ch03	2473018	2473018	G	T																																		0.000423012	2	4728
G03B2	SL4.0ch03	2473020	2473020	G	A
G03B2	SL4.0ch03	2473021	2473021	C	T																																		0.000348675	2	5736
G03B2	SL4.0ch03	2473023	2473023	A	G
G03B2	SL4.0ch03	2473024	2473024	T	A
G03B2	SL4.0ch03	2473028	2473028	G	A
G03B2	SL4.0ch03	2473033	2473033	C	A																												0.000493462	2	4053
G03B2	SL4.0ch03	2473035	2473035	A	T																																		0.000358809	2	5574
G05B2	SL4.0ch03	2473165	2473165	C	A
G05B2	SL4.0ch03	2473165	2473170	CCAGTT	C	0.00142653	4	2804	0.0025989	9	3463				0.00155763	3	1926	0.00242792	8	3295	0.000373739	3	8027	0.00446872	9	2014	0.00618477	16	2587	0.00299401	8	2672	0.0246305	45	1827	0.0186871	39	2087	0.0105492	34	3223	0.153497	237	1544	0.138114	287	2078	0.146972	250
G05B2	SL4.0ch03	2473177	2473177	C	A							0.000565931	2	3534										0.000955566	2	2093
G05B2	SL4.0ch03	2473195	2473195	A	G																																											0.00133869	2
G05B2	SL4.0ch03	2473197	2473197	A	G
G05B2	SL4.0ch03	2473201	2473201	C	A
G05B2	SL4.0ch03	2473201	2473201	C	CA																																					0.0028436	3	1055				0.00255319	3
G05B2	SL4.0ch03	2473208	2473208	G	A
G05B2	SL4.0ch03	2473209	2473209	T	A																																								0.00287356	4	1392
G05B2	SL4.0ch03	2473213	2473213	C	G																0.000319183	2	6266
G03PSY1	SL4.0ch03	4235242	4235242	C	G																						0.00050226	2	3982
G03PSY1	SL4.0ch03	4235266	4235266	G	T										0.000393185	3	7630
G03PSY1	SL4.0ch03	4235268	4235268	C	A																			0.000360946	2	5541													0.000440529	2	4540
G03PSY1	SL4.0ch03	4235273	4235273	A	T																																					0.000386623	2	5173
G03PSY1	SL4.0ch03	4235278	4235278	G	T
G03PSY1	SL4.0ch03	4235287	4235287	C	A																															0.000461255	2	4336
G08PSY1	SL4.0ch03	4235341	4235341	C	A																			0.00041958	3	7150
G08PSY1	SL4.0ch03	4235350	4235350	C	A																0.000280171	4	14277
G08PSY1	SL4.0ch03	4235351	4235351	C	T
G08PSY1	SL4.0ch03	4235352	4235352	T	TA	0.00177362	11	6202	0.000293427	2	6816	0.00130171	9	6914	0.00106372	10	9401	0.00186176	24	12891	0.00174991	24	13715	0.00265369	18	6783	0.00481971	27	5602	0.00520273	29	5574	0.00975703	51	5227	0.0100929	63	6242	0.0122222	77	6300	0.0905018	606	6696	0.0872933	586	6713	0.0953557	579
G08PSY1	SL4.0ch03	4235352	4235353	TA	T	0.000806192	5	6202	0.00176056	12	6816	0.00159097	11	6914	0.00159557	15	9401	0.00100846	13	12891	0.00109369	15	13715	0.0100251	68	6783	0.00481971	27	5602	0.00376749	21	5574	0.0112875	59	5227	0.0144185	90	6242	0.0101587	64	6300	0.11126	745	6696	0.117831	791	6713	0.133729	812
G08PSY1	SL4.0ch03	4235353	4235353	A	AC	0.00128991	8	6202	0.000440141	3	6816	0.000867804	6	6914	0.00063823	6	9401	0.00100846	13	12891	0.000656216	9	13715	0.00663423	45	6783	0.00606926	34	5602	0.00376749	21	5574	0.0105223	55	5227	0.011695	73	6242	0.00936508	59	6300	0.116487	780	6696	0.106808	717	6713	0.0948617	576
G08PSY1	SL4.0ch03	4235360	4235360	G	A													0.000142694	2	14016
G08PSY1	SL4.0ch03	4235370	4235370	C	A																									0.000342231	2	5844													0.000276167	2	7242
G08PSY1	SL4.0ch03	4235373	4235373	G	T																																					0.000417885	3	7179
G08PSY1	SL4.0ch03	4235381	4235381	A	T																0.000139519	2	14335
G08PSY1	SL4.0ch03	4235384	4235384	C	A										0.000342466	3	8760				0.000280603	4	14255																			0.000297885	2	6714				0.000490597	3
G08PSY1	SL4.0ch03	4235388	4235388	T	A																																		0.000309933	2	6453
G08PSY1	SL4.0ch03	4235396	4235396	G	T																0.00014666	2	13637
G08PSY1	SL4.0ch03	4235397	4235397	T	A																																											0.000354988	2
Average total duplex								5145.4			5670.4			5677.67			7381.86			10060.9			11727.7			5042.33			4507.5			4813.67			4085			4839.67			5347.6			5038.22			4807.62
Average total duplex by group								5497.82									9723.46									4787.83									4757.42									4685.32
[truncated: 22 more columns]

## Sheet: expected mutations
Chrom	Start	End	RefAllele	AltAllele		0.1%	0.1%	0.1%	0.1% - 450 ng	0.1% - 450 ng	0.1% - 450 ng	0.5%	0.5%	0.5%	0.9%	0.9%	0.9%	10%	10%	10%	WT	WT	WT	ins1bp	del1bp	del5bp	del1bp & ins1bp
SL4.0ch03	2472975	2472976	GC	G	SL4.0ch03:2472975|GC>G	0.00208478	0.000900698	0.00102145	0.00174622	0.000418293	0.00116972	0.00463215	0.00933041	0.00598802	0.0113373	0.0162767	0.0105426	0.12949	0.12615	0.131609					1
SL4.0ch03	2473165	2473170	CCAGTT	C	SL4.0ch03:2473165|CCAGTT>C	0.00142653	0.0025989		0.00155763	0.00242792	0.000373739	0.00618477	0.00299401	0.00446872	0.0105492	0.0246305	0.0186871	0.153497	0.138114	0.146972						0.999361
SL4.0ch03	4235352	4235352	T	TA	SL4.0ch03:4235352|T>TA	0.00177362	0.000293427	0.00130171	0.00106372	0.00186176	0.00174991	0.00481971	0.00520273	0.00265369	0.0122222	0.00975703	0.0100929	0.0905018	0.0872933	0.0953557	0.000493523	0.000981515		0.991512		0.000703136
SL4.0ch03	4235352	4235353	TA	T	SL4.0ch03:4235352|TA>T	0.000806192	0.00176056	0.00159097	0.00159557	0.00100846	0.00109369	0.00481971	0.00376749	0.0100251	0.0101587	0.0112875	0.0144185	0.11126	0.117831	0.133729							0.546602
SL4.0ch03	4235353	4235353	A	AC	SL4.0ch03:4235353|A>AC	0.00128991	0.000440141	0.000867804	0.00063823	0.00100846	0.000656216	0.00606926	0.00376749	0.00663423	0.00936508	0.0105223	0.011695	0.116487	0.106808	0.0948617							0.452618
					In the table above, cells with a frequency higher than the expected value are highlighted in red. If the frequency is lower, the color is light blue.
