# Supplementary material for: A duplex sequencing approach for high-sensitivity detection of genome-edited plants
Source: Food Chem (Oxf). 2025 Jul 17;11:100278. doi: 10.1016/j.fochms.2025.100278 (PMC12312065; doi:10.1016/j.fochms.2025.100278)
Supplement: Supplementary file 3 — Supplementary material 3 [file mmc3.xlsx]

## Sheet: reanalysis_125ng
					0.1A			0.1A			0.1A			0.1A			0.1A			0.1A			0.1A			0.1A			0.1A			0.1B			0.1B			0.1B			0.1B			0.1B			0.1B
					5M			5M			5M			10M			10M			10M			25M			25M			25M			5M			5M			5M			10M			10M			10M
Chrom	Start	End	RefAllele	AltAllele	Freq	MutReads	TotReads	Freq	MutReads	TotReads	Freq	MutReads	TotReads	Freq	MutReads	TotReads	Freq	MutReads	TotReads	Freq	MutReads	TotReads	Freq	MutReads	TotReads	Freq	MutReads	TotReads	Freq	MutReads	TotReads	Freq	MutReads	TotReads	Freq	MutReads	TotReads	Freq	MutReads	TotReads	Freq	MutReads	TotReads	Freq	MutReads	TotReads	Freq	MutReads	TotReads
SL4.0ch03	2472975	2472976	GC	G	0.00222505	7	3153	0.00223001	7	3146	0.00221379	7	3169	0.00205158	7	3420	0.00205459	7	3414	0.00206307	7	3400	0.00187366	7	3744	0.00188883	7	3713	0.00187718	7	3736	0.000889944	3	3374	0.000894721	3	3356	0.000896325	3	3350	0.00110011	4	3640	0.000827358	3	3629	0.00110711	4	3617
SL4.0ch03	2472982	2472982	C	A
SL4.0ch03	2473017	2473017	G	T
SL4.0ch03	2473165	2473170	CCAGTT	C	0.00273973	4	1464	0.00271003	4	1480				0.00206932	4	1937	0.00202122	4	1983				0.00163066	4	2457	0.00161747	4	2477	0.00162404	4	2467	0.00278242	5	1802	0.00224972	4	1782	0.00165017	3	1821	0.00252845	6	2379	0.00169924	4	2358	0.00210793	5	2377
SL4.0ch03	2473177	2473177	C	A
SL4.0ch03	4235268	4235268	C	A
SL4.0ch03	4235277	4235277	G	T
SL4.0ch03	4235352	4235353	TA	T	0.00103242	5	4865	0.00102944	5	4875	0.00103263	5	4862	0.000967867	5	5186	0.000971628	5	5166	0.000778816	4	5156	0.000912076	5	5503	0.000914077	5	5493	0.000910249	5	5514	0.00161696	9	5580	0.00161522	9	5586	0.00143807	8	5576	0.00168577	10	5947	0.00135112	8	5934	0.00135524	8	5916
SL4.0ch03	4235352	4235352	T	TA	0.00227132	11	4865	0.00164711	8	4875	0.00206526	10	4862	0.00174216	9	5186	0.00194326	10	5166	0.00194704	10	5156	0.00182415	10	5503	0.00219378	12	5493	0.0018205	10	5514	0.000359324	2	5580	0.000358938	2	5586	0.000359518	2	5576	0.000337154	2	5947	0.000337781	2	5934	0.000338811	2	5916
SL4.0ch03	4235353	4235353	A	AC	0.0012389	6	4865	0.00102944	5	4875	0.00103263	5	4862	0.00116144	6	5186	0.000971628	5	5166	0.00116822	6	5156	0.00109449	6	5503	0.00109689	6	5493	0.0010923	6	5514	0.000538987	3	5580	0.000538406	3	5586	0.000539277	3	5576	0.000505732	3	5947	0.000506671	3	5934	0.000508216	3	5916
SL4.0ch03	4235376	4235376	G	T
[truncated: 36 more columns]

## Sheet: reanalysis_450ng
					0.1-450A			0.1-450A			0.1-450A			0.1-450A			0.1-450A			0.1-450A			0.1-450A			0.1-450A			0.1-450A			0.1-450A			0.1-450A			0.1-450A			0.1-450B			0.1-450B			0.1-450B
					5M			5M			5M			10M			10M			10M			25M			25M			25M			50M			50M			50M			5M			5M			5M
Chrom	Start	End	RefAllele	AltAllele	Freq	MutReads	TotReads	Freq	MutReads	TotReads	Freq	MutReads	TotReads	Freq	MutReads	TotReads	Freq	MutReads	TotReads	Freq	MutReads	TotReads	Freq	MutReads	TotReads	Freq	MutReads	TotReads	Freq	MutReads	TotReads	Freq	MutReads	TotReads	Freq	MutReads	TotReads	Freq	MutReads	TotReads	Freq	MutReads	TotReads	Freq	MutReads	TotReads	Freq	MutReads	TotReads
SL4.0ch03	2472975	2472976	GC	G	0.000641026	2	3122	0.00096432	3	3114	0.000638774	2	3133	0.000847218	3	3544	0.00140528	5	3563	0.00140095	5	3574	0.00146021	6	4115	0.00121389	5	4124	0.00147275	6	4080	0.00195822	9	4605	0.00195143	9	4621	0.00173273	8	4625	0.000451773	2	4429	0.000674309	3	4452	0.000679656	3	4417
SL4.0ch03	2473006	2473006	C	A
SL4.0ch03	2473010	2473010	C	A
SL4.0ch03	2473165	2473170	CCAGTT	C	0.00242131	2	828	0.00235849	2	850	0.00239521	2	837	0.00174672	2	1147	0.00271003	3	1110	0.00262927	3	1144	0.00131752	2	1520	0.00199203	3	1509	0.00198544	3	1514	0.00169109	3	1777	0.00167411	3	1795	0.00167598	3	1793	0.0030326	4	1323	0.00303721	4	1321	0.00149365	2	1341
SL4.0ch03	2473208	2473208	G	T
SL4.0ch03	2473213	2473213	C	G
SL4.0ch03	2473213	2473213	C	A
SL4.0ch03	4235340	4235340	G	T
SL4.0ch03	4235350	4235350	C	A
SL4.0ch03	4235352	4235353	TA	T	0.00224525	13	5812	0.00241296	14	5825	0.00208189	12	5787	0.0021875	14	6424	0.00235886	15	6385	0.00203379	13	6416	0.00177693	13	7341	0.00193077	14	7276	0.00191257	14	7345	0.00180397	15	8343	0.00168512	14	8335	0.00179748	15	8372	0.000919721	7	7642	0.000910865	7	7716	0.000910273	7	7720
SL4.0ch03	4235352	4235352	T	TA	0.00103627	6	5812	0.000861772	5	5825	0.00121443	7	5787	0.0009375	6	6424	0.0011008	7	6385	0.00109512	7	6416	0.000956807	7	7341	0.000965384	7	7276	0.000956284	7	7345	0.000841852	7	8343	0.000842561	7	8335	0.000838826	7	8372	0.00157667	12	7642	0.00130124	10	7716	0.00143043	11	7720
SL4.0ch03	4235353	4235353	A	AC	0.000518135	3	5812	0.000689417	4	5825	0.000693963	4	5787	0.000625	4	6424	0.00062903	4	6385	0.000625782	4	6416	0.000683434	5	7341	0.000551648	4	7276	0.000546448	4	7345	0.000721587	6	8343	0.000722195	6	8335	0.000599161	5	8372	0.00131389	10	7642	0.00143136	11	7716	0.00130039	10	7720
SL4.0ch03	4235360	4235360	G	T
SL4.0ch03	4235363	4235363	A	T
SL4.0ch03	4235370	4235370	C	A
SL4.0ch03	4235384	4235384	C	A																			0.00030125	2	6641	0.000304553	2	6569	0.000453721	3	6616	0.000259673	2	7704	0.000389813	3	7699	0.000259	2	7724
SL4.0ch03	4235392	4235392	A	T
SL4.0ch03	4235394	4235394	G	T
SL4.0ch03	4235398	4235398	G	T
[truncated: 63 more columns]
